# Supplementary material for: HIV subtype-specific gp140-CD4 binding, Temsavir efficacy, and identification of novel adhesion inhibitors against Chinese HIV strains
Source: Front Immunol. 2025 Sep 22;16:1648546. doi: 10.3389/fimmu.2025.1648546 (PMC12497853; doi:10.3389/fimmu.2025.1648546)
Supplement: Supplementary file 2 [file Table1.xlsx]

## Sheet: Table-S1
	Table-S1.Top 10 virtual screening HIV adhesion inhibitors.
	Name	Item Number	Mol Weight	Formula	Riglide_gscore
	Diquafosol tetrasodium	T7423	878.234	C18H22N4Na4O23P4	-8.82355
	Zoledronic acid monohydrate	T21299	290.105	C5H12N2O8P2	-7.92492
	AB-680	T10216	580.825	C20H24ClFN4O9P2	-7.86003
	Risedronic Acid	T0379	283.112	C7H11NO7P2	-7.55343
	CHPG sodium salt	T4928	223.589	C8H7ClNNaO3	-7.38436
	Minodronic acid monohydrate	T8489	340.164	C9H14N2O8P2	-7.32421
	L-4FPG	T21102	169.153	C8H8FNO2	-7.18995
	Anserine	T22243	240.259	C10H16N4O3	-7.02317
	Deltorphin 2	T7639	782.883	C38H54N8O10	-6.82362
	L-Kynurenine	T10808	208.214	C10H12N2O3	-6.20394

## Sheet: Table-S2
			Table-S2.The hydrogen bonds between gp120 of different HIV subtypes and CD4.
			Subtypes	B		CRF07_BC		CRF08_BC		CRF01_AE		CRF55_01B
				gp120	CD4	gp120	CD4	gp120	CD4	gp120	CD4	gp120	CD4
			Hydrogen	141LYS	13GLU	254ASN	27HIS	252ASN	35LYS	253ALA	25GLN	245ASN	35LYS
			Bonds	250ASN	29LYS	255ASN	35LYS	436GLY	40GLN	252ASN	35LYS	444GLY	42SER
				430ASN	32ASN	427THR	40GLN	338ASP	44LEU	392GLN	42SER	245ASN	29LYS
				431SER		255ASN	42SER	335SER	46LYS	335SER	46LYS	328SER	46LYS
				250ASN	33GLN	255ASN	43PHE	336GLY		254LYS	87GLU	331ASP	59ARG
				250ASN	35LYS	440GLY	46LYS	335SER	52ASN			63LYS	87GLU
				426ARG		392GLN		338ASP	59ARG
				397TRP	42SER	338SER
				336GLY	46LYS	341ASP
				335SER	52ASN	335SER	52ASN
				338ASP	59ARG
				395ASN
				116ARG	169GLU

## Sheet: Table-S3
				Table-S3.Hydrogen bonds between gp120 of diverse HIV subtypes and small molecular compounds.
				Drugs Subtypes	T0379	T8489	T10808	T21102	T21299
				B	Leu121	Val119	Pro117	Leu121	Leu121
					Arg308	Arg308	Cys118	Trp423	Arg308
					Trp423	Trp423	Val119		Trp423
							Lys120
							Arg308
				CRF07_BC	Gln113	Gln113	Asp112	Asp112	Gln113
					Trp423	Val119	Lys116		Leu121
					Gln424	Cys200	His253		Cys200
						Gln424			Gln424
				CRF08_BC	Gln113	Gln113	Gln113	Gln113	Gln113
					Cys200	Leu121	Gln558	Ser114
						Cys200
						Gln424
				CRF01_AE	Cys118	Cys118	Pro117	Pro117	Leu121
					Lys120	Lys206	Cys118	Val119	Arg308
					Trp423	His560	Val119
				CRF55_01B	Lys120	Lys116	Gln113	Lys120	Lys120
					Val428	Lys120	Lys120	Asp209	Val428
						Asp209	Phe208
						Phe379	Asp209
							Val428
